# Supplementary material for: Stattic enhances the anti-tumor activity of AZD4547 in LUSC by blocking STAT3/RRM2-mediated DNA repair and inducing ROS-driven mitochondrial dysfunction
Source: Cell Death Dis. 2026 May 19;17(1):632. doi: 10.1038/s41419-026-08848-1 (PMC13350979; doi:10.1038/s41419-026-08848-1)
Supplement: Supplementary file 1 — qPCR original date [file 41419_2026_8848_MOESM1_ESM.xlsx]

## Sheet: PCR
	Figure 1G	H520
		Control			#1			#2			#3
	STAT3	19.21	19.88	19.56	20.13	21.45	20.77	21.18	22.63	20.59	21.71	21.17	20.58
	GAPDH	17.23	17.86	17.54	16.47	17.38	16.92	17.61	18.29	16.83	18.14	17.42	16.96
		H1703
	STAT3	20.35	20.61	20.44	24.19	22.8	24.89	22.35	23.97	22.78	24.17	22.44	23.27
	GAPDH	16.84	17.12	16.95	18.37	17.56	19.14	16.73	18.91	17.28	18.55	16.62	17.83
	Figure 1I	H520
		AZD4547 (0 μm)			AZD4547 (15 μm)
	IL-6	21.08	22.19	21.74	17.87	20.36	18.8
	GAPDH	17.26	18.43	17.93	16.57	19.24	17.68
		H1703
	IL-6	22.41	21.14	21.68	18.53	20.81	19.07
	GAPDH	18.67	17.38	17.96	16.87	19.37	17.63
	Figure 1L	H520
		Control			#1			#2			#3
	IL-6	20.84	22.07	20.42	22.39	23.67	21.83	21.73	23.06	24.21	23.72	22.57	22.09
	GAPDH	17.34	18.57	16.92	17.23	18.41	16.85	16.78	17.94	19.25	18.61	17.45	16.92
		H1703
	IL-6	20.81	22.07	20.52	22.88	23.35	21.8	22.99	24.29	21.81	23.61	22.42	24.44
	GAPDH	17.23	18.45	16.91	17.56	18.12	16.78	17.88	19.23	16.54	18.34	17.15	19.47
	Figure 2D	H520						H1703
		Control			siFGFR1			Control			siFGFR1
	FGFR1	20.39	21.47	19.92	23.58	23.73	23.48	20.78	22.04	20.36	24.31	22.94	24.21
	GAPDH	17.38	18.46	16.91	17.52	17.89	16.84	17.26	18.57	16.89	17.34	16.62	17.79
		Control			siFGFR3			Control			siFGFR3
	FGFR3	20.17	21.44	19.69	24.11	23.89	24.28	20.82	21.56	19.99	24.76	23.59	24.93
	GAPDH	17.36	18.63	16.88	17.24	16.92	17.83	17.58	18.29	16.74	17.91	16.48	17.62
	Figure 3F	H520
		Control			AZD4547 (15 μm)			AZD4547 (15 μm)+siSTAT3
	RRM2	21.12	21.97	20.38	18.58	18.56	19.94	20.15	22.02	19.27
	GAPDH	17.62	18.47	16.88	17.46	16.83	18.29	17.91	19.37	16.54
		H1703
	RRM2	21.01	22.23	20.52	18.59	18.07	19.51	20.28	22.51	19.77
	GAPDH	17.41	18.63	16.92	17.53	16.79	18.34	17.88	19.43	16.61
	Figure 3L	H520
		Control			#1			#2			#3
	RRM2	20.69	21.81	20.23	23.87	22.11	24.83	23.23	24.21	22.82	23.49	24.33	23.59
	GAPDH	17.38	18.52	16.94	17.63	16.81	18.47	17.29	18.17	16.58	17.94	18.33	16.82
		H1703
	RRM2	20.48	21.83	20.12	23.39	23.07	24.12	23.14	24.67	23.04	24.73	23.47	22.83
	GAPDH	17.27	18.64	16.93	17.52	16.84	18.39	17.91	19.28	16.63	17.21	18.23	16.89
